# Supplementary material for: The chemotherapeutic agent doxorubicin induces brain senescence, with modulation by APOE genotype
Source: Exp Neurol. Author manuscript; Available in PMC 2024 Aug 6. (PMC11302516; doi:10.1016/j.expneurol.2023.114609)
Supplement: Appendix A [file NIHMS2011103-supplement-Appendix_A.xlsx]

## Sheet: NS_MM_NEUROINFLAM_V1.0
AI464131
Abcc3
Abcc8
Abl1
Adamts16
Ago4
Agt
Ak1
Akt1
Akt2
Aldh1l1
Ambra1
Amigo2
Anapc15
Anxa1
Apc
Apex1
Apoe
Arc
Arhgap24
Arid1a
Asb2
Ash2l
Asph
Atf3
Atg14
Atg3
Atg5
Atg7
Atg9a
Atm
Atp6v0e
Atp6v1a
Atr
Axl
B3gnt5
Bad
Bag3
Bag4
Bak1
Bard1
Bax
Bbc3
Bcas1
Bcl10
Bcl2
Bcl2a1a
Bcl2l1
Bcl2l11
Bcl2l2
Bdnf
Becn1
Bid
Bik
Bin1
Birc2
Birc3
Birc5
Blk
Blm
Blnk
Bmi1
Bnip3
Bnip3l
Bok
Bola2
Braf
Brca1
Brd2
Brd3
Brd4
Btk
C1qa
C1qb
C1qc
C3
C3ar1
C4a
C5ar1
C6
Cables1
Calcoco2
Calr
Camk4
Casp1
Casp2
Casp3
Casp4
Casp6
Casp7
Casp8
Casp9
Cass4
Ccl2
Ccl3
Ccl4
Ccl5
Ccl7
Ccng2
Ccni
Ccr2
Ccr5
Cd109
Cd14
Cd163
Cd19
Cd209e
Cd244
Cd24a
Cd300lf
Cd33
Cd36
Cd3d
Cd3e
Cd3g
Cd40
Cd44
Cd47
Cd6
Cd68
Cd69
Cd70
Cd72
Cd74
Cd83
Cd84
Cd86
Cd8a
Cd8b1
Cdc25a
Cdc7
Cdk20
Cdkn1a
Cdkn1c
Ceacam3
Cflar
Ch25h
Chek1
Chek2
Chn2
Chst8
Chuk
Cidea
Cideb
Cks1b
Clcf1
Cldn5
Clec7a
Clic4
Cln3
Clstn1
Cnn2
Cnp
Cntnap2
Coa5
Col6a3
Cotl1
Cox5b
Cp
Cpa3
Creb1
Crebbp
Crem
Crip1
Cryba4
Csf1
Csf1r
Csf2rb
Csf3r
Csk
Cst7
Ctse
Ctsf
Ctss
Ctsw
Cx3cl1
Cx3cr1
Cxcl10
Cxcl9
Cycs
Cyp27a1
Cyp7b1
Cytip
Dab2
Dapk1
Ddb2
Ddx58
Dicer1
Dlg1
Dlg4
Dlx1
Dlx2
Dna2
Dnmt1
Dnmt3a
Dnmt3b
Dock1
Dock2
Dot1l
Dst
Duoxa1
Dusp7
E2f1
Eed
Eef2k
Egfr
Egr1
Ehmt2
Eif1
Emcn
Emp1
Enpp6
Entpd2
Eomes
Ep300
Epcam
Epg5
Epsti1
Erbb3
Ercc2
Esam
Ets2
Exo1
Ezh1
Ezh2
F3
Fa2h
Fabp5
Fadd
Fancc
Fancd2
Fancg
Fas
Fasl
Fbln5
Fcer1g
Fcgr1
Fcgr2b
Fcgr3
Fcrla
Fcrlb
Fcrls
Fdxr
Fen1
Fgd2
Fgf13
Fgl2
Fkbp5
Flt1
Fos
Foxp3
Fpr1
Fscn1
Fyn
Gadd45a
Gadd45g
Gal3st1
Gba
Gbp2
Gclc
Gdpd2
Gja1
Gjb1
Gna15
Gpr183
Gpr34
Gpr62
Gpr84
Grap
Gria1
Gria2
Gria4
Grin2a
Grin2b
Grm2
Grm3
Grn
Gsn
Gstm1
Gzma
Gzmb
H2-T23
H2afx
Hat1
Hcar2
Hdac1
Hdac2
Hdac4
Hdac6
Hdc
Hells
Hif1a
Hilpda
Hira
Hist1h1d
Hmgb1
Hmox1
Homer1
Hpgds
Hprt
Hps4
Hrk
Hsd11b1
Hspb1
Hus1
Icam2
Ifi30
Ifih1
Ifitm2
Ifitm3
Ifnar1
Ifnar2
Igf1
Igf1r
Igf2r
Igsf10
Igsf6
Ikbkb
Ikbke
Ikbkg
Il10rb
Il15ra
Il1a
Il1b
Il1r1
Il1r2
Il1rap
Il1rl2
Il1rn
Il21r
Il2rg
Il3
Il3ra
Il6ra
Inpp5d
Iqsec1
Irak1
Irak2
Irak3
Irak4
Irf1
Irf2
Irf3
Irf4
Irf6
Irf7
Irf8
Islr2
Itga6
Itga7
Itgam
Itgav
Itgax
Itgb5
Jag1
Jam2
Jarid2
Jun
Kat2a
Kat2b
Kcnd1
Kcnj10
Kcnk13
Kdm1a
Kdm1b
Kdm2a
Kdm2b
Kdm3a
Kdm3b
Kdm4a
Kdm4b
Kdm4c
Kdm4d
Kdm5a
Kdm5b
Kdm5c
Kdm5d
Kdm6a
Kif2c
Kir3dl1
Kir3dl2
Kit
Klrb1
Klrd1
Klrk1
Kmt2a
Kmt2c
Lacc1
Lag3
Lair1
Lamp1
Lamp2
Lcn2
Ldha
Ldlrad3
Lfng
Lgmn
Lig1
Lilrb4a
Lingo1
Lmna
Lmnb1
Lrg1
Lrrc25
Lrrc3
Lsr
Lst1
Lta
Ltb
Ltbr
Ltc4s
Ly6a
Ly6g
Ly9
Lyn
Mafb
Maff
Mag
Mal
Man2b1
Map1lc3a
Map2k1
Map2k4
Map3k1
Map3k14
Mapk10
Mapk12
Mapk14
Mapt
Marco
Mavs
Mb21d1
Mbd2
Mbd3
Mcm2
Mcm5
Mcm6
Mdc1
Mdm2
Mef2c
Mertk
Mfge8
Mgmt
Mmp12
Mmp14
Mobp
Mog
Mpeg1
Mpg
Mr1
Mre11a
Ms4a1
Ms4a2
Ms4a4a
Msh2
Msn
Msr1
Mvp
Myc
Myct1
Myd88
Myrf
Nbn
Ncaph
Ncf1
Ncor1
Ncor2
Ncr1
Nefl
Nfe2l2
Nfkb1
Nfkb2
Nfkbia
Nfkbie
Ngf
Ngfr
Ninj2
Nkg7
Nlgn1
Nlgn2
Nlrp3
Nod1
Nostrin
Npl
Npnt
Nptx1
Nqo1
Nrgn
Nrm
Nrp2
Nthl1
Nwd1
Oas1g
Ogg1
Olfml3
Opalin
Optn
Osgin1
Osmr
P2rx7
P2ry12
Pacsin1
Padi2
Pak1
Parp1
Parp2
Pcna
Pdpn
Pecam1
Pex14
Pik3ca
Pik3cb
Pik3cd
Pik3cg
Pik3r1
Pik3r2
Pik3r5
Pilra
Pilrb1
Pink1
Pla2g4a
Pla2g5
Plcg2
Pld1
Pld2
Plekhb1
Plekhm1
Pllp
Plp1
Plxdc2
Plxnb3
Pmp22
Pms2
Pnoc
Pole
Ppfia4
Ppp3ca
Ppp3cb
Ppp3r1
Ppp3r2
Prdx1
Prf1
Prkaca
Prkacb
Prkar1a
Prkar2a
Prkar2b
Prkce
Prkcq
Prkdc
Pros1
Psen2
Psmb8
Pten
Ptger3
Ptger4
Ptgs2
Ptms
Ptpn6
Ptprc
Pttg1
Ptx3
Pycard
Rab6b
Rab7
Rac1
Rac2
Rad1
Rad17
Rad50
Rad51
Rad51b
Rad51c
Rad9a
Rag1
Rala
Ralb
Rapgef3
Rb1cc1
Rbfox3
Rela
Relb
Reln
Rgl1
Rhoa
Ripk1
Ripk2
Rnf8
Rpa1
Rpl28
Rpl29
Rpl36al
Rpl9
Rps10
Rps2
Rps21
Rps3
Rps9
Rrm2
Rsad2
Rtn4rl1
S100a10
S100b
S1pr3
S1pr4
S1pr5
Sall1
Sell
Serpina3n
Serpine1
Serpinf1
Serping1
Sesn1
Sesn2
Setd1a
Setd1b
Setd2
Setd7
Setdb1
Sftpd
Sh2d1a
Shank3
Siglec1
Siglecf
Sin3a
Sirt1
Slamf8
Slamf9
Slc10a6
Slc17a6
Slc17a7
Slc1a3
Slc2a1
Slc2a5
Slc44a1
Slc6a1
Slco2b1
Slfn8
Smarca4
Smarca5
Smarcd1
Smc1a
Snca
Socs3
Sod2
Sox10
Sox4
Sox9
Sphk1
Spib
Spint1
Spp1
Sqstm1
Srgn
Srxn1
St3gal6
St8sia6
Stat1
Steap4
Stmn1
Stx18
Sumo1
Suv39h1
Suv39h2
Suz12
Syk
Syn2
Syp
Tarbp2
Tbc1d4
Tbr1
Tbx21
Tcirg1
Tcl1
Tet1
Tfg
Tgfa
Tgfb1
Tgfbr1
Tgm1
Tgm2
Tie1
Timeless
Timp1
Tle3
Tlr2
Tlr4
Tlr7
Tm4sf1
Tmc7
Tmcc3
Tmem100
Tmem119
Tmem144
Tmem173
Tmem204
Tmem206
Tmem37
Tmem64
Tmem88b
Tnf
Tnfrsf10b
Tnfrsf11b
Tnfrsf12a
Tnfrsf13c
Tnfrsf17
Tnfrsf1a
Tnfrsf1b
Tnfrsf25
Tnfrsf4
Tnfsf10
Tnfsf12
Tnfsf13b
Tnfsf4
Tnfsf8
Top2a
Topbp1
Tpd52
Tpsb2
Tradd
Traf1
Traf2
Traf3
Traf6
Trat1
Trem1
Trem2
Trem3
Trim47
Trp53
Trp53bp2
Trp73
Trpa1
Trpm4
Tspan18
Ttr
Tubb3
Tubb4a
Txnrd1
Tyrobp
Ugt8a
Ulk1
Ung
Uty
Vamp7
Vav1
Vegfa
Vim
Vps4a
Vps4b
Was
Wdr5
Xcl1
Xiap
Xrcc6
Zbp1
Zfp367
Aars
Asb10
Ccdc127
Cnot10
Csnk2a2
Fam104a
Gusb
Lars
Mto1
Supt7l
Tada2b
Tbp
Xpnpep1
